# Supplementary material for: Antibody Fc-receptor FcεR1γ stabilizes cell surface receptors in group 3 innate lymphoid cells and promotes anti-infection immunity
Source: Nat Commun. 2024 Jul 16;15:5981. doi: 10.1038/s41467-024-50266-4 (PMC11252441; doi:10.1038/s41467-024-50266-4)
Supplement: Supplementary file 4 — Source Data [file 41467_2024_50266_MOESM4_ESM.xlsx]

## Sheet: Figure 1 
Figure
1D			Rorc-cre+ Fcer1g+/+								Rorc-cre+ Fcer1gf/f
	% of cells in live CD45+	Total	1.9	2.76	1.5	3.16	1.62	1.99	1.28	2.49	2.8	3.04	2.09	1.73	2.24	2.94	2.04	2.28	1.63	2.28
		CCR6+	1.3	2	1.04	2.49	0.98	1.24	0.47	0.89	2.1	2.3	1.55	1.21	1.5	1.8	1.37	1.5	0.55	0.71
		CCR6-	0.52	0.59	0.36	0.52	0.56	0.64	0.75	1.39	0.55	0.59	0.42	0.44	0.6	0.96	0.53	0.63	0.99	1.47
	Cell number (1×104)	Total	2.38	4.83	1.88	8.69	6.29	6.05	2.736	6.02269	7	9.12	6.79	3.89	4.91	12.08	5.98	5.38	5.40956	4.8735
		CCR6+	1.63	3.5	1.3	6.85	3.8	3.77	1.00463	2.15269	5.25	6.9	5.04	2.72	3.29	7.4	4.01	3.54	1.82531	1.51763
		CCR6-	0.65	1.03	0.45	1.43	2.17	1.95	1.60312	3.36206	1.38	1.77	1.37	0.99	1.31	3.95	1.55	1.49	3.28556	3.14213
1E			Rorc-cre+ Fcer1g+/+						Rorc-cre+ Fcer1gf/f
	% of cells in live CD45+	Total	7.26	7.97	12.1	7.84	8.78	7.75	11.3	8.01	11.7	4.69	5.26	8.02	8.51	8.59
		CCR6+	3.35	3.52	5.92	3.65	3.5	2.83	6	3.88	6.16	1.83	2.1	3.22	3.07	2.81
		CCR6-	3.71	4.26	5.71	3.96	4.92	4.59	4.78	3.91	5.09	2.7	2.98	4.45	4.98	5.47
	Cell number (1×104)	Total	58.08	33.87	72.6	70.56	21.25	49.29	24.03	70.2	9.76	20.41	29.35	28.25	25.17
		CCR6+	26.8	14.96	35.52	32.85	8.47	18	48	11.64	36.96	3.81	8.15	11.79	10.19	8.23
		CCR6-	29.68	18.11	34.26	35.64	11.91	29.19	38.24	11.73	30.54	5.62	11.56	16.29	16.53	16.03
1F			Rorc-cre+ Fcer1g+/+	Rorc-cre+ Fcer1gf/f			1G			Rorc-cre− Fcer1gf/f	Rorc-cre+ Fcer1gf/f
	% of NKp46+ in ILC3s		23.8	0.71				% of CD16+ in ILC3s		84.8	2.18
			23.2	0.36						76.2	1.68
			39	1.1						84.6	1.24
			49.9	1.05						85.6	1.13
				2.14						82.4	1.32
1K			Rorc-cre+ Fcer1g+/+				Rorc-cre+ Fcer1gf/f
	Ncr1 mRNA(Relative)		0.054409	0.039692	0.051653	0.05059	0.038741	0.049037	0.040526	0.051119	0.060371
	Fcgr3 mRNA(Relative)		0.049894	0.034197	0.032017	0.024097	0.043586	0.032577	0.047366	0.045594	0.017217

## Sheet: Figure 2
Figure
2C			EM	WT	P22A	G36A	V38A	V31A	G20A	L28A	L34A	L41A	I37A	I27A	Y35A	Q23A	T40A	E21A	L42A	C44A	L19A	L24A	Y43A	F33A	L32A	Y26A	C25A	L39A	D29A
	% of CD64+/ % of Fcer1g+		N/A	0.725369	1.31286	1.2698	0.976216	0.866919	0.840206	0.824697	0.818216	0.757925	0.756573	0.728327	0.727604	0.697722	0.691748	0.652622	0.599838	0.58306	0.579664	0.559589	0.520127	0.511064	0.501658	0.454849	0.338745	0.166686	0.142634
	CD64 MFI/ Fcer1g MFI		N/A	0.017854	0.026605	0.025912	0.021478	0.019678	0.018673	0.019017	0.019405	0.01796	0.017813	0.016742	0.018423	0.0157	0.017755	0.015954	0.015373	0.01408	0.012796	0.013494	0.016206	0.013038	0.014592	0.013325	0.01097	0.010628	0.011143
2E			CCR6−			CCR6+
	% of NKp46+	EM	0.36	1.11	0.84	0	0.23	0
		WT	3.23	3.18	3.1	0.33	0.77	0.31
		D29A	1.5	2.17	1.54	0.042	0.51	0.036
		L39A	1.44	1.83	1.36	0.21	0.16	0.18

## Sheet: Figure 3
Figure
3C		Rorc-cre-/-Fcer1gf/f	Rorc-cre+/-Fcer1gf/f
	Histological score	2.88889	4.33333
		2.66667	4.5
		2.66667	3.55556
		3.11111	3.88889
		3.16667	4.11111
3E		Rorc-cre-/-Fcer1gf/f	Rorc-cre+/-Fcer1gf/f
	ROI (ph/s/sr)	667	32.3
		73.9	277
		129	2020
		25	1300
		22.6	600
		19.6	2530
3G			Rorc-cre- Fcer1gf/f											Rorc-cre+ Fcer1gf/f
	% of IL-22+ in ILC3 subsets	Total	9.99	15.4	17.4	9.8	19.4	3.25	15.5	10.2	8.85	4.72	9.68	4.46	3.25	2.87	3.18	1.55	3.55	5.09	16.9
		CCR6+	4.77	8.9	8.16	3.5	10.3	3.51	15.1	10.6	6.96	3.85	4.88	4.33	2.93	2.9	1.44	1.27	2.76	5.43	11.7
		CCR6-	11.9	18.6	21.1	12	24.2	3.18	15.5	10.1	9.56	5.08	10.7	4.59	3.52	2.79	4.25	1.61	3.83	4.93	19.3
3I			Rorc-cre- Fcer1gf/f											Rorc-cre+ Fcer1gf/f
	% of IL-17A+ in ILC3 subsets	Total	0.98	1.6	2.69	2.1	2.63	0.5	2.31	1.22	1.39	0.6	1.52	0.56	0.49	0.42	0.56	0.3	0.37	0.45	2.61
		CCR6+	0.73	1.76	1.68	0.95	2.31	1.09	2.33	1.54	1.72	0.49	1.4	0.91	0.42	0.51	0.52	0.56	0.23	0.49	1.5
		CCR6-	1.02	1.46	3.06	2.32	2.7	0.38	2.29	1.05	1.23	0.55	1.56	0.28	0.52	0.29	0.54	0.22	0.38	0.39	3.13

## Sheet: Figure 4
Figure
4B	Days elapsed	Rorc-cre-Fcer1gf/f	Rorc-cre+Fcer1gf/f
	3.5	1
	4	1
	6	1
	6	1
	6	1
	8	1
	8	1
	2		1
	2.5		1
	3		1
	4		1
	4.5		1
4C		Rorc-cre- Fcer1gf/f	Rorc-cre+ Fcer1gf/f
	log10(CFU/g tissue)	4.35902	4.14613
		3.82391	4.07255
		3.69897	4.81467
		3.727	4.24667
		3.30103	4.36173
4F		Rorc-cre- Fcer1gf/f	Rorc-cre+ Fcer1gf/f
	Histology score	8	7.66667
		3	7.16667
		5.16667	6.66667
		4.5	10
		4.33333	5.5
		6.33333	5.33333

## Sheet: Figure 5
Figure
		Rorc-cre-/-Fcer1gf/f, PBS	Rorc-cre-/-Fcer1gf/f, C.A.	Rorc-cre+/-Fcer1gf/f , C.A.
5B	Overall expression score	-0.586	1.037	0.518
		-1.038	1.198	-0.232
		-0.804	1.121	0.339
		-1.395		-0.158
			Rorc-cre- Fcer1gf/f						Rorc-cre+ Fcer1gf/f
5C	% of ILC3s in live CD45+	Total	10.1	10.5	9.63	9.14	7.79	8.68	6.86	8.29	7.29	7.77	11.7	11
		CCR6+	3.79	3.86	4.19	4.13	3.09	3.04	3.01	4	2.94	3.39	4.68	5.01
		CCR6-	6.2	6.55	5.24	4.88	4.58	5.54	3.71	4.19	4.25	4.25	6.92	5.93
5E			Rorc-cre- Fcer1gf/f						Rorc-cre+ Fcer1gf/f
	% of IL-22+ in ILC3 subsets	Total	9.64	2.54	7.08	4.67	3.56	7.78	2.38	2.65	4.18	1.86	1.79	1.43	3.53
		CCR6+	4.25	1.4	2.1	2.13	3.74	5.35	1.75	2.26	4.37	1.83	1.95	1.58	2.8
		CCR6-	12.2	2.86	10.5	7.01	3.4	9.83	2.9	2.78	3.94	1.95	1.62	1.33	4.12
5G			Rorc-cre- Fcer1gf/f						Rorc-cre+ Fcer1gf/f
	% of IL-17A+ in ILC3 subsets	Total	0.84	0.43	0.56	0.4	0.39	0.47	0.21	0.27	0.22	0.099	0.045	0.071	0.26
		CCR6+	0.3	0.37	0.51	0.21	0.27	0.32	0.11	0.25	0.2	0.13	0.052	0.028	0.22
		CCR6-	1.1	0.46	0.58	0.55	0.4	0.52	0.25	0.27	0.24	0.076	0.031	0.12	0.26
5I	Total ILC3s from siLP：
		Rorc-cre- Fcer1gf/f	Rorc-cre+ Fcer1gf/f
	pJAK1 MFI	6409	1792
		6466	1788
		4930	5216
		4503	3606
		6186
	pJAK2 MFI	2557	1474
		2180	231
		2003	2160
		2246	1831
		2259
	pJAK3 MFI	16830	4789
		15462	1360
		11220	11205
		14182	9214
		14381

## Sheet: Figure 6
Figure							Figure							Figure
6B	Days elapsed	Rorc-cre-Fcer1gf/f,PBS	Rorc-cre+ Fcer1gf/f,PBS	Rorc-cre+ Fcer1gf/f,IL-17A	Rorc-cre+ Fcer1gf/f,IL-22		6C		Rorc-cre-/-Fcer1gf/f, PBS	Rorc-cre+/-Fcer1gf/f, PBS	Rorc-cre+/-Fcer1gf/f, IL-22	Rorc-cre+/-Fcer1gf/f, IL-17A		6F		Rorc-cre+ Fcer1g+/+	Rorc-cre+ Fcer1gf/f
	7	1						log10(CFU/g tissue)	5.2297	5.55662	4.22	3.5701			Serum IL-17A (pg/mL)	1830.63	116.526
	8.5	1							5.49025	5.11101	4.68	4.54738				974.842	29.6842
	7.5	1							5.61694	5.56828	4.52	5.38163				1056.95	30.7368
	14	0							4.75	5.09	3.26	0				1008	335.368
	8.5	1							3.6	4.49	5.21	4.22				108.632	734.842
	10.5	1							4.98	5.03	4.63	4.85				1287.47	649.579
	13	1							4.61	3.58	5.21	0
	14	0							5.56	6.29		4.85
	8.5		1						3.12	5.62		5.62
	8.5		1						0	4.71		4.23
	8		1						4.44	3.69		4.24
	10.5		1						4.84	5.28
	7.5		1						2.98	4.91
	11		1						4.42	4.89
	8.5			1					4.91	4.61
	14			0					4.68	5.25
	8			1					4.75
	11.5			1					2.99
	14			0
	14			0
	7.5		1
	8		1
	9.5		1
	6.5				1
	8.5				1
	9.5				1
	9.5				1
	3.5		1
	3.5		1
	3.5		1
	5	1
	5.5	1
	5.5	1
	5.5	1
	5.5	1
	6			1
	6.5	1
	7.5			1
	7.5			1
	7.5		1
	8			1
	8	1
	8.5	1
	8.5	1
	8.5			1
	8.5		1
	10			1
	10.5			1
	11	0
	4.5		1
	5		1
	6.5		1
	6.5		1
	6.5				1
	6.5				1
	7		1
	7		1
	7.5		1
	7.5				1
	7.5				1
	7.5				1
	9.5				1
	10				0

## Sheet: Figure 7
Figure
7B			WT							Ncr1−/−					Fcgr3−/−
	% of IL-17A+ in ILC3 subsets	Total	1.82	3.37	15.2	16.1	13.2	15.1	14.6	2.96	13.4	7.7	2.9	5.29	0.68	3.21	0.6	3.01
		CCR6+	2.72	4.21	15.8	15.2	14	15.1	15.9	5.95	15	18.8	4.88	8.37	1.43	6.07	1.64	4.74
		CCR6−	1.33	3.15	15.1	16.2	12.8	14.9	14	1.8	11.5	5.05	2.21	4.18	0.43	2.41	0.52	2.14
7C	Days elapsed	Rag-/-Rorc cre-Fcer1gf/f	Rag-/-Rorc cre+ Fcer1gf/f
	3.5	1
	3.5	1
	2	1
	4.5	1
	4	1
	2	1
	2	1
	7	1
	7		1
	3		1
	2.5		1
	2.5		1
	3		1
	4		1
	4.5		1
7D	Days elapsed	Rag-/-Rorc-cre-Fcer1gf/f,mIgG	Rag-/-Rorc-cre+ Fcer1gf/f ,mIgG
	4.5	1
	9	1
	8.25	1
	5.5	1
	6.5	1
	3.25	1
	8	1
	8.5	1
	2.5		1
	4.75		1
	4.5		1
	3.25		1
	3.5		1
	7.5		1
	7.25		1
	3		1
7F			Rag-/-Rorc-cre-Fcer1gf/f,mIgG				Rag-/-Rorc-cre+Fcer1gf/f,mIgG
	% of IL-17A+ in ILC3 subsets	Total	14.5	13.8	13.6	13.1	11	10.4	10.5	9.28
		CCR6+	15.7	13.1	15.1	16.3	12	11.4	14.4	11.7
		CCR6-	13.9	13.9	13.1	12.1	10.7	10	9.29	8.58

## Sheet: Sup. Figure 1
Figure
S1G	ILC3s from siLP：
		Rorc-cre- Fcer1gf/f	Rorc-cre+ Fcer1gf/f
	Fcer1g(Exon2,3) mRNA (Relative)	0.589134	0.000131
		0.393199	4.78e-05
		0.317905	0.000276
		0.395934	0.000128
			5.06e-05
	ILC3s from cLP：
		Rorc-cre- Fcer1gf/f	Rorc-cre+ Fcer1gf/f
	Fcer1g(Exon2,3) mRNA (Relative)	0.655197	0.001035
		0.439317	3.76e-05
		0.377182	0.000144
		0.720298	0.001219
			0.00013
S1I			Rorc-cre- Fcer1gf/f										Rorc-cre+ Fcer1gf/f
	% of IL-22+ in ILC3 subsets	Total	3.29	3.72	10.9	2.52	3.72	0.25	0.6	0.56	1.71	2.49	1.76	4.3	5.2	3.51	3.68	0.1	0.11	0.81	0.95	1.44
		CCR6+	0.71	0.84	1.48	1.01	0.36	0.29	0.62	0.59	2.1	3.02	0.39	1.46	1.27	1.83	1.17	0.11	0.071	0.49	0.69	1.12
		CCR6-	4.39	4.85	14.9	3.14	5.08	0.25	0.61	0.43	1.09	1.64	2.19	4.84	6.28	4.53	6.04	0.099	0.11	0.92	0.97	1.44
			Rorc-cre- Fcer1gf/f										Rorc-cre+ Fcer1gf/f
	% of IL-17A+ in ILC3 subsets	Total	0.28	0.35	1.01	0.23	0.62	0.38	0.15	0.087	0.13	0.23	0.45	0.29	0.52	0.32	0.28	0.046	0.12	0.082	0.19	0.22
		CCR6+	0.21	0.1	0.33	0.056	0.18	0.23	0.22	0.13	0.16	0.27	0.079	0.18	0.13	0.057	0.12	0	0.059	0.082	0.12	0.4
		CCR6-	0.31	0.44	1.29	0.31	0.8	0.42	0.13	0.068	0.12	0.17	0.54	0.33	0.61	0.43	0.4	0.056	0.15	0.088	0.22	0.16

## Sheet: Sup. Figure 2
Figure
S2B		EM	WT	P22A	G36A	V38A	V31A	G20A	L28A	L34A	L41A	I37A	I27A	Y35A	Q23A	T40A	E21A	L42A	C44A	L19A	L24A	Y43A	F33A	L32A	Y26A	C25A	L39A	D29A
	% of Fcer1g+ in mCherry+	0.163858	65.5672	32.4201	31.603	38.0952	44.6559	51.7888	40.1069	54.3919	51.6963	51.7451	50.4016	41.9034	55.0864	35.5556	56.3559	42.1359	58.2222	64.5941	47.6868	24.4141	55.3073	41.22	40.1734	47.7541	34.6939	25.2577
	% of CD64+ in mCherry+	0.631236	47.5877	42.5629	40.1294	37.1892	38.7131	43.5132	33.0761	44.5043	39.1819	39.1489	36.7089	30.4891	38.435	24.5955	36.7791	25.2747	33.9471	37.4429	26.685	12.6984	28.2655	20.6783	18.2728	16.1765	5.78298	3.60262
	gMFI of Fcer1g in mCherry+	44346	144577	78405	79152	87997	101939	109890	93809	118426	113974	115306	110384	91841	117327	82343	121728	91654	125358	143566	98860	62074	122032	94022	82403	103284	77440	65152
	gMFI of CD64 in mCherry+	526	2559	2086	2051	1890	2006	2052	1784	2298	2047	2054	1848	1692	1842	1462	1942	1409	1765	1837	1334	1006	1591	1372	1098	1133	823	726
S2H			CCR6−			CCR6+
	% of CD16+	EM	1.81	3.27	2.56	0.62	1.94	1.97
		WT	8.39	8.04	9.23	5.87	5.61	6.06
		D29A	4.59	5.59	6.59	3.7	3.31	3.05
		L39A	3.91	4.98	6.12	2.94	3.32	2.89

## Sheet: Sup. Figure 3
Figure
S3B		Days after DSS (3.0%) treatment	Rorc-cre+Fcer1g+/+										Rorc-cre+Fcer1gf/f
	Body weight (% of day0)	0	100	100	100	100	100	100	100	100	100	100	100	100	100	100	100	100	100	100	100	100
		1	100.41	101.88	98.26	101.22	102.85	100.58	102.03	100.81	101.69	100.04	101.66	100.13	100.16	99.12	100.2	100.88	102.29	101.86	100.35	99.69
		2	100.71	103.27	100.56	101.15	102.22	99.45	102.37	99.83	101.97	100.46	102.24	99.2	99.49	97.92	99.23	101.31	100.76	101.31	100.24	99.55
		3	99.89	101.5	98.61	100.28	102.4	100.83	100.88	99.73	101.05	101.56	97.89	93.66	96.92	98.2	98.82	100.69	100.06	101.65	101.38	99.58
		4	99.14	98.16	96.83	96.9	94.78	92.81	95.11	98.46	98.95	97.68	98.47	92.16	96.28	95.55	93.28	93.69	99.94	102.05	100.48	97.94
		5	94.3	93.83	91.11	94.54	85.46	80.97	87.95	93.09	92.8	93	92.53	88.38	92.16	90.08	88.84	88.26	94	97.82	91.31	92.02
		6	87.34	83.45	79.78	82.3	80.28	73.95	80.73	85.77	83.64	86.45	89.93	81.89	86.47	88.53	86.18	85.19	91.61	93.26	87.95	86.89
		7	88.98	81.94	76.81	80	80.32	sacrifice	75.22	81.34	80.16	82.72	89.63	77.54	83.93	84.9	83.02	84.5	91.74	92.11	87.02	85.01
		8	87.41	74.3	80.96	73.53	78.14	N/A	75.45	76.95	78.13	81.31	88.98	70.82	81.11	83.23	81.61	84.06	90.63	90.12	83.59	84.52
S3C		Rorc-cre+Fcer1g+/+	Rorc-cre+Fcer1gf/f		S3D		Rorc-cre-Fcer1gf/f	Rorc-cre+Fcer1gf/f
	Colon length (cm)	4.9	5.9			Histological score	3.67	5
		4.9	5.8				4.67	4
		5.3	5.1				4.67	5
		6.1	5				5	4
		4.7	5.1					4.33
		5.8	5.4
		5.8	5
		5	6
		4.5	6.1
			5.3
S3E			Rorc-cre- Fcer1gf/f					Rorc-cre+ Fcer1gf/f
	% of ILC3 in live CD45+	Total	0.28	0.25	0.25	0.94	0.26	0.22	0.23	0.25	0.29	0.33	0.27
		CCR6+	0.16	0.17	0.12	0.7	0.14	0.09	0.11	0.13	0.21	0.23	0.12
		CCR6-	0.11	0.074	0.12	0.19	0.11	0.12	0.12	0.12	0.062	0.089	0.12
S3F			Rorc-cre- Fcer1gf/f					Rorc-cre+ Fcer1gf/f
	% of IL-22+ in ILC3 subsets	Total	33.7	46.7	29.8	10	17.8	16	9.27	23.8	47.1	14.7	10.9
		CCR6+	43.1	53.3	41.6	11.2	22.9	26.7	12.2	33.2	53.6	17	17.4
		CCR6-	18.9	31.9	17.6	6.59	11.6	7.76	6.08	13.3	26.3	8.5	5.04
S3G			Rorc-cre- Fcer1gf/f					Rorc-cre+ Fcer1gf/f
	% of IL-17A+ in ILC3 subsets	Total	1.85	1.78	1.74	0.52	0.71	1.05	0.62	1.15	0.43	1.67
		CCR6+	2.76	2.05	2.46	0.65	0.98	2.44	0.94	1.57	0.57	2.97
		CCR6-	0.69	0.97	0.95	0.13	0.31	0.075	0.27	0.45	0.12	0.57
S3H		Days after infection	Rorc-cre-/-Fcer1gf/f			Rorc-cre+/-Fcer1gf/f
	Body weight (% of day0)	0	100	100	100	100	100	100
		2	101.852	105.774	104.77	103.96	100.841	100.829
		4	102.832	101.785	101.618	101.683	101.629	102.049
		6	100.599	104.987	104.685	103.762	97.4251	99.0244
		8	102.179	105.144	106.005	102.129	100	99.4146
S3I		Rorc-cre-/-Fcer1gf/f	Rorc-cre+/-Fcer1gf/f		S3K		Rorc-cre-/-Fcer1gf/f	Rorc-cre+/-Fcer1gf/f
	ROI (ph/s/sr)	323	363			CFU/ mg stool	36875	133636
		242	363				21.0526	80227.3
		197	342				5.43478	1191304
		156	327				71904.8	106316
		310	359				93846.1
		237	295
S3L			Rorc-cre- Fcer1gf/f											Rorc-cre+ Fcer1gf/f
	% of ILC3s in live CD45+	Total	8.2	10.8	11.6	12.6	12.1	5.66	7.02	8.55	9.11	10.1	8.04	12.2	8.71	7.48	9.04	8.26	7.27	7.93	11.1
		CCR6+	3.27	4.44	3.93	3.97	4.45	1.94	2.52	2.98	3.19	4.15	2.29	6.11	3.62	3.17	3.8	2.96	2.52	2.96	4.18
		CCR6-	4.77	6.21	7.48	8.36	7.34	3.63	4.39	5.47	5.78	5.85	5.62	5.96	4.92	4.18	4.91	5.2	4.68	4.88	6.76

[truncated: 4 more sheets: Sup. Figure 4, Sup. Figure 5, Sup. Figure 6, Sup. Figure 8]
